# Supplementary material for: Targeting immunosuppressive myeloid cells via implant-mediated slow release of small molecules to prevent glioblastoma recurrence
Source: Nat Biomed Eng. 2025 Oct 22;10(7):1431–44. doi: 10.1038/s41551-025-01533-2 (PMC13150848; doi:10.1038/s41551-025-01533-2)
Supplement: Supplementary file 4 — Supplementary Source Data [file 41551_2025_1533_MOESM4_ESM.xlsx]

## Sheet: S5
	Supplemental Figure 5
	Figure S5
	Time (hours)	Release (%)
		1	2	3
	0.2	0	0	0
	0.5	0	0	0
	1	0.180166	0	0
	2	0.180166	2.86463	0
	5	3.70541	7.31681	6.59306
	8	21.3718	16.2533	13.2098
	24	39.9884	38.8824	27.0551
	55	49.7865	57.0804	53.0546
	76	58.8995	61.8758	59.1421
	98	67.2407	72.1397	53.3492
	122	71.8502	85.8641	64.4783
	144	90.954	85.1526	96.302

## Sheet: S8
	Supplemental Figure 8
	Figure S8B
		Cell internalization (% of max)
		1	2	3
	No inhibitor	1.02778	0.993056	0.975694
	Chlorpromazine	0.600694	0.614583	0.548611
	Imipramine	1.10417	1.10417	1.02778
	Fucoidan	1.57292	1.65972	1.64583
	EIPA	0.885417	0.868056	0.909722
	Wortmannin	1.01042	1	0.982639

## Sheet: S13
	Supplemental Figure 13
	BLI Signal (photons/s)
	Time (Weeks)	Control										CANDI wafer
	1.75	29500000	105000000	77100000	156000000	247000000	75200000	128000000	37500000	21400000	23800000	13000000	14900000	95100000	8120000	149000000	22400000	195000000	37500000	3820000
	2.8	33700000	77600000	553000000	617000000	93100000	53300000	554000000	118000000	50800000	466000000	31000000	219000	1290000	1120000	69600	95500	98700	387000	126000
	3.7	1020000000	141000000			714000000	259000000	1160000000		257000000		77800000	109000	1050000	2270000	103000	1410000	114000	1250000	153000

## Sheet: S16
	Supplemental Figure 16
	Days elapsed	Control	Treated
	20	1
	21	1
	41	1
	44	1
	33		1
	33		1
	44		1
	80		0
	25	1
	48		1
	30	1
	31	1
	33	1
	34	1
	36	1
	37		1
	38		1
	41		1
	42		1
	51		1
	54		1
	80		0
	80		0

## Sheet: S17
	Supplemental Figure 17
	Supplemental Figure 17C
		CD8 (% of T cells)
	Mouse	Control	Empty	CANDI450
	1	1.44	2.42	53.1
	2	15.6	22.6	28.9
	3	4.03	7.25	12.2
	4	2.8	29.6	21.9
	5	10.7	6.37	28.6
	6			51.4
	Supplemental Figure 17D
		CD4 (% of T cells)
	Mouse	Control	Empty	CANDI450
	1	0.22	0.24	1.37
	2	0.59	0.67	0.38
	3	0.26	0.29	0.57
	4	0.29	0.48	0.71
	5	0.17	0.31	0.53
	6			0.69

## Sheet: S18
	Supplemental Figure 18
	Supplemental Figure 18C
		MHC-II MFI (F4/80 high population)
	Mouse	Control	Empty	CANDI450
	1	2080	1674	32343
	2	13144	8087	13389
	3	2600	4441	15810
	4	7573	4014	16435
	5	2729	1441	15677
	6			21970
	Supplemental Figure 18D
		CD86 MFI (F4/80 high population)
	Mouse	Control	Empty	CANDI450
	1	35086	27547	71772
	2	45930	48306	66264
	3	35302	36342	37591
	4	44127	32751	69218
	5	34771	23461	62194
	6			45184
	Supplemental Figure 18E
		CD206 MFI (F4/80 high population)
	Mouse	Control	Empty	CANDI450
	1	967	4169	875
	2	374	2124	1939
	3	700	2513	899
	4	818	1957	1840
	5	960	2077	1433
	6			721
	Supplemental Figure 18F
		TREM2 (% of F4/80 high)
	Mouse	Control	Empty	CANDI450
	1	1.81	6.13	1.37
	2	1.02	4.86	2.74
	3	1.06	4.07	0.42
	4	1.71	2.09	2.04
	5	1.11	4.07	1.28
	6			1.58

## Sheet: S19
	Supplemental Figure 19
	CD8 T cell
	Mouse	1	2	3	4	5	6
	Before surgery	0.167268	0.500095	0.113119
	CANDI450	0.826709	0.893855	1.30305	3.23013	3.57019	1.37886
	Resection only	0.258516	0.313226	0.450782
	CD4 T cell
	Mouse	1	2	3
	Before surgery	0.250884	0.12347	0.0789993
	CANDI450	0.385583	0.483741	0.937826	1.54088	1.36955	0.345442
	Resection only	0.251606	0.423557	0.344455
	Macrophage/Monocyte
	Mouse	1	2	3	4	5	6
	Before surgery	3.70579	6.43674	6.28769
	CANDI450	21.4389	14.1607	13.5874	15.6347	12.9342	16.0494
	Resection only	11.0341	8.60873	5.68645
	Microglia
	Mouse	1	2	3	4	5	6
	Before surgery	0.363987	0.573723	0.635018
	CANDI450	0.14437	0.225893	0.932018	1.72635	0.843965	1.86031
	Resection only	0.504744	0.362207	0.300181
	DC
	Mouse	1	2	3	4	5	6
	Before surgery	0.299562	0.271978	0.0769042
	CANDI450	0.95317	1.19522	0.314359	0.299928	0.662172	0.145061
	Resection only	0.377598	0.350781	0.887432
	Treg
	Mouse	1	2	3	4	5	6
	Before surgery	0.0329285	0.0108036	0.0296247
	CANDI450	0.00838223	0.0134372	0.0231562	0.0196708	0.0452745	0.0269876
	Resection only	0.0290315	0.015572	0.0229637

## Sheet: S20
	Supplemental Figure 20
	IL12 p70 ELISA
		Untreated (pg/ml)			0.01 mg/ml			0.1 mg/ml			0.5 mg/ml
	4 h	328.83	326.01	319.98	349.95	318.37	372.46	419.76	496.21	414.53	493.62	452.87	450.92
	24 h	345.12	313.74	317.16	396.83	398.24	423.59	459.71	492.17	507.63	498.39	537.98	537.14
	48 h	391.8	377.31	356.79	484.95	472.07	489.74	544.32	607.8	602.61	704.79	628.42	667.75
	72 h	374.7	384.15	360.82	414.73	337.88	509.1	443.5	405.5	450.12	501.82	406.15	401.5
	CD86 MFI
	Untreated (pg/ml)			0.01 mg/ml			0.1 mg/ml			0.5 mg/ml
	104	127	110	155	179	154	156	180	143	226	148	195
	CD80 MFI
	Untreated (pg/ml)			0.01 mg/ml			0.1 mg/ml			0.5 mg/ml
	203	255	202	229	288	309	309	294	294	306	310	289
	MTT Cell viability (%)
		Untreated (pg/ml)			0.01 mg/ml			0.1 mg/ml			0.5 mg/ml
	24 h	100	100	100	107.7	135.8	152.9	135.7	145.9	145.2	128.6	122.3	130
	48 h	100	100	100	105.7	120.3	123.2	96.1	121.9	119.9	101.9	92.3	102.5

## Sheet: S21
	Supplemental Figure 21
	Alamarblue Cell viability (%)
		1	2	3
	Untreated	109.462	96.288	92.54
	0.01 mg/mL	90.9562	117.584	92.1389
	0.15625 mg/mL	99.8497	96.8533	96.9292
	0.625 mg/mL	85.6704	110.283	90.692
	1.25 mg/mL	62.4226	106.764	81.6862
	2.5 mg/mL	78.4717	99.9059	76.6547

## Sheet: S22
	Supplemental Figure 22
	Tumor volume (mm3)
	Day	Control					Wafer
	0	0	0	0	0	0	0	0	0	0
	4	32.0278	19.8307	13.0111	48.8572	137.312	0	0	0	0
	6	54.4433	55.1878	78.1868	123.013	171.5	0	0	0	0
	8	91.7504	89.4603	100.002	220	265.5	0	0	0	0
	12	147.345	101.23	132.123	440	687	23.14	0	0	0
	14	256	171.5	181	965	820	28.23	0	0	0
	16	390	194	220.213	1320	1588	48.23	0	0	0
	19	444.156	398.241	663.51	2120	2388	59.213	0	0	0
	22	629.856	665.5	929.5			120.164	0	0	0
