# Supplementary material for: Targeting immunosuppressive myeloid cells via implant-mediated slow release of small molecules to prevent glioblastoma recurrence
Source: Nat Biomed Eng. 2025 Oct 22;10(7):1431–44. doi: 10.1038/s41551-025-01533-2 (PMC13150848; doi:10.1038/s41551-025-01533-2)
Supplement: Supplementary file 5 — Supplementary Table 1: Blood counts and clinical chemistry of CANDI-treated mice. Supplementary Table 2: Summary of statistical survival analyses. Supplementary Table 3: Overview of wafer materials used in the study. Supplementary Table 4: Cell lines. Supplementary Table 5: Mouse strains and experimental numbers. Supplementary Table 6: List of antibodies used. [file 41551_2025_1533_MOESM5_ESM.xlsx]

## Sheet: Supplementary Table 1
	Table S1. Blood counts and clinical chemistry of CANDI-treated mice.
	Value	Unit	Reference	Individual Mice			Mean	SD
				1	2	3
	WBC	10^3/µl	2.6-10.0	9	9.2	6.2	8.1	1.7
	LYM	10^3/µl	1.3-9.0	5.8	6.6	3.8	5.4	1.4
	MONO	10^3/µl	0.1-0.5	0.8	0.8	0.5	0.7	0.2
	GRAN	10^3/µl	0.4-2.5	2.4	1.8	2.5	2.2	0.4
	LYM %	%	60-90	64.5	72.1	55.8	64.1	8.2
	MONO %	%	2-10	8.8	8.4	7.9	8.4	0.5
	GRAN %	%	10-30	26.7	19.5	36.3	27.5	8.4
	HCT	%	32-48	48.8	46.9	44.7	46.8	2.1
	MCV	fl	42-55	47	48.1	46.2	47.1	1
	RDWa	fl	0-99.9	33.4	33.5	32.3	33.1	0.7
	RDW %	%	0-99.9	17.6	17.5	17.9	17.7	0.2
	HGB	g/dl	10.1-16.1	15.5	14.6	14.5	14.9	0.6
	MCHC	g/dl	29-35	31.8	31.2	32.5	31.8	0.7
	MCH	pg	13-18.1	15	15	15	15	0
	RBC	10^6/µl	6.5-10.1	10.38	9.74	9.66	9.9	0.4
	PLT	10^3/µl	300-1500	577	478	719	591.3	121.1
	MPV	fl	0-99.9	7.1	6.9	6.2	6.7	0.5
	Calcium	mg/dl	7.9-10.5	7.9	8.1	8	8	0.1
	Chloride	mEq/l	99-108	106	105	107	106	1
	Phosphorus	mg/dl	5.6-9.2	6.9	7	9.8	7.9	1.6
	Potassium	mEq/l	4.0-5.5	4.1	4.3	4.3	4.2	0.1
	Sodium	mEq/l	138-186	149	150	148	149	1
	Na/K Ratio		27-40	36	35	34	35	1
	Creatinine	mg/dl	0.2-0.6	0.2	0.2	0.2	0.2	0
	BUN	mg/dl	15-30	36.5	34.9	24.9	32.1	6.3
	ALT (GPT)	U/l	10-190	55	74	31	53.3	21.5
	GGT	U/l	0-5	< 10	< 10	< 10	< 10
	Bilirubin	mg/dl	0.2-0.8	0.1	0.1	0.1	0.1	0

## Sheet: Supplementary Table 2
	Table S2. Summary of statistical survival analyses.
	Study	Groups	Restricted mean survival (τ=80 days, days)	p-value (Log-rank test)	Hazard ratio
	Study 1: Therapeutic efficacy CT2a (Fig. 4A)	Surgery, no wafer (n=18)	27.33 (CI: 25.63-29.03)	7e-11	0.1332 (CI: 0.05278-0.3360)
		Surgery and wafer (n=21)	64.05 (CI: 55.91-72.18)
	Study 2: Combination therapy with standard-of-care (Fig. 4B)	Surgery, TMZ, RT, no wafer (n=8)	48.50 (CI: 35.56-61.43)	0.328158	0.2139 (CI: 0.05170-0.8851)
		Surgery, TMZ, RT, wafer (n=10)	71.50 (CI: 60.96-82.04)
	Study 3: Second tumor model SB28 (Fig. S16)	Surgery, no wafer (n=10)	31.50 (CI: 26.85-36.15)	0.000852772	0.2699 (CI: 0.09244-0.7878)
		Surgery and wafer (n=13)	50.85 (CI: 41.57-60.12)

## Sheet: Supplementary Table 3
	Table S3. Overview of Wafer materials used in the study.
	Name	Code	Payload	Drug loading per mg of CANDI wafer	Comment
	WAFERE	NA	None	NA	Empty
	WAFER-AF647	NA	AF647 (covalently attached)	NA	Fluorescent version for IVM
	WAFER-Gd-DOTA	NA	Gd-DOTA (covalently attached)	NA	Hyperintense version for MR imaging
	WAFER, CANDI WAFER	CANDI450	LCL161+Ruxolitinib+R848	0.022 mg	Drug loaded wafer

## Sheet: Supplementary Table 4
	Table S4. Cell lines.
	Cell Line	Manufacturer / obtained from	Catalog Number	Use
	BMDM	CXCL9-donor mice	NA	Screen
	iMACs	Charles L. Evavold, MGB	PMID: 34289345	Toxicity
	THP1	ATCC	TIB-202	Efficacy in human cells
	CT-2A	Samuel Rabkin, MGB; Xandra Breakefield, MGB; Katy Yang, MGB	PMID: 1418222	In vivo studies
	SB-28	Hideho Okada, UCSF	PMID: 30524896	In vivo studies

## Sheet: Supplementary Table 5
	Table S5. Mouse strains and experimental numbers.
	Name	Manufacturer	Catalog Number	Application	N
	Mer-Tk-GFP	Internal creation	PMID: 28839093	IVM (macrophages are GFP positive)	1
	B6.129-IL12btm1Lky/J	Jackson Laboratory	Stock# 006412 RRID:IMSR_JAX:006412	IVM/BMDM (IL12 producing cells have eYFP)	3
	C57BL/6J	Jackson Laboratory	Stock# 000664 RRID:IMSR_JAX:000664	Histology	18
				Survival studies, rechallenge CT-2A	39
				Combination treatment, CT-2A	19
				Survival studies, SB-28	23
				Biodegradation, Gd-Wafer	3
				Systemic IL12 levels	6
				MR imaging, CT-2A	8
				Biodistribution, CT-2A	6
				Flow cytometry, CT-2A	16
				Systemic toxicity	3
	Total				145

## Sheet: Supplementary Table 6
	Table S6. List of antibodies used.
	Antibody	Application	Target population	Source	Dye	Concentration	Catalog #	Clone
	CD45	IF	Hematopoetic Cells	BioLegend	AF488	2 μg/ml	368535	2D1
	CD4	IF	CD4 T Cells	BioLegend	AF488	2 μg/ml	100532	RM4-5
	CD8	IF	CD8 T Cells	BioLegend	AF750	2 μg/ml	100702	53-6.7
	FoxP3	IF	Regulatory T cells	BioLegend	AF647	2 μg/ml	126408	MF14
	F4/80	IF	Macrophage	BioLegend	AF488	2 μg/ml	123119	BM8
	CD11c	IF	DC	BioLegend	APC	2 μg/ml	117310	N418
	MHC-II	IF	Antigen-presenting cell	BioLegend	AF750	2 μg/ml	107603	M5/114.15.2
	Ly-6C	IF	Monocyte	BioLegend	AF750	2 μg/ml	128003	HK1.4
	TMEM119	IF	Microglia	Abcam	AF647	4 μg/ml	ab209064	28-3
	Anti-Rat antibody	IF	Rat IgG primary antibody	Thermo	DyLight 755	2 μg/ml	SA5-10015	Polyclonal
	Streptavidin	IF	Biotin-conjugated primary antibody	Thermo	AF750	1 μg/ml	S21384	N/A
	CD45	Flow	Immune cells		AF700	2 μl/ml	56-0451-82	30-F11
	Dump (negative gate) CD19, B220, CD3e, NK1.1 mAbs	Flow	B, T, and NK cells	Biolegend	PE-Cy5	2 μl/ml
	XCR1	Flow	cDC1	Biolegend	PE	2 μl/ml	148204	ZET
	CD11c	Flow	Antigen-presenting cell	Thermo	PE-eF610	2 μl/ml	61-0114-82	N418
	F4/80	Flow	Macrophage	Thermo	PE-Cy7	2 μl/ml	25-4801-82	BM8
	IL-12	Flow	IL-12 Producers	Reporter Gene	eYFP	2 μl/ml
	CD80	Flow	Co-stimulation	Thermo	APC	2 μl/ml	17-0801-82	16-10A1
	MHC II	Flow	Antigen-presenting cell	Thermo	PE-Cy7	2 μl/ml	47-5321-82	M5/114.15.2
	CD40	Flow	Co-stimulation	Biolegend	Pacific Blue	2 μl/ml	124626	45739
	Live/Dead Aqua Amine	Flow	Live Dead Marker	Thermo		1 μl/ml	L34966
	Sirpa	Flow	cDC2	BD	Bv605	2 μl/ml	740390	P84
	CD86	Flow	Co-stimulation	Biolegend	Bv785	2 μl/ml	105043	GL-1
	CD90	Flow	T Cells	Biolegend	Bv711	2 μl/ml	105349	30-H12
