# Supplementary material for: Targeting immunosuppressive myeloid cells via implant-mediated slow release of small molecules to prevent glioblastoma recurrence
Source: Nat Biomed Eng. 2025 Oct 22;10(7):1431–44. doi: 10.1038/s41551-025-01533-2 (PMC13150848; doi:10.1038/s41551-025-01533-2)
Supplement: Supplementary file 9 — Statistical source data [file 41551_2025_1533_MOESM9_ESM.xlsx]

## Sheet: Fig. 2
	Figure 2
	Figure 2H
		Biodegradation (%)
	Time (days)	1	2	3
	2	79.3221	81.052	82.1447
	4	100	100	100
	7	40.3642	102.316	95.1282
	9	27.9516	33.8683	81.1961
	11	9.74963	18.2437	30.9938
	14	2.9296	4.85077	4.28316
	Figure 2I
		Release (%)
	Time (hours)	1	2	2
	8	21.3718	16.2533	13.2098
	24	39.9884	38.8824	27.0551
	55	49.7865	57.0804	53.0546
	76	58.8995	61.8758	59.1421
	98	67.2407	72.1397	53.3492
	122	71.8502	85.8641	64.4783
	144	90.954	85.1526	96.302

## Sheet: Fig. 3
	Figure 3
	Figure 3B
		Cell internalization (% of max)
		1	2	3
	No inhibitor	1.02778	0.993056	0.975694
	Chlorpromazine	0.600694	0.614583	0.548611
	Imipramine	1.10417	1.10417	1.02778
	Fucoidan	1.57292	1.65972	1.64583
	EIPA	0.885417	0.868056	0.909722
	Wortmannin	1.01042	1	0.982639
	Figure 3C
		Cells staining positive for Wafer-AF647 (%)
	Individual mice	1	2	3	4	5	6
	CD11b	69.984	57.7676	43.215	74.8664	63.3552	58.824
	TMEM119	8.1328	17.5512	10.934	0.777	10.3032	0.5626
	Ly6G	10.2816	4.146	16.641	12.908	8.0376	10.944
	CD90.2	4.39798	2.51524	1.30513	2.85143	1.58851	13.5295
	CD19	0.0311092	0.303985	0.200611	0	0.935293	0.0896724
	NK1.1	0.0311092	0.0689894	0	0.520045	0.144005	0
	CT2A	5.4672	13.3488	24.566	6.993	10.8968	13.9345
	Figure 3E
		Upregulation
	Osteopontin	-530.5
	CXCL10/IP-10	201
	ICAM-1/CD54	256
	G-CSF	595
	CD40/TNFRSF5	884
	IL-27 p28	1199.5
	IL-1ra/IL-1F3	1290
	IL-10	1488.5
	CCL5/RANTES	1874.5
	IL-12 p40	4517

## Sheet: Fig. 4
	Figure 3
	Figure 3A
	Days elapsed	Control	CANDI wafer
	21	1
	24	1
	25	1
	30		1
	108		0
	108		0
	100		0
	25	1
	30	1
	22	1
	42		1
	31	1
	47		1
	38		1
	32	1
	32	1
	39		1
	101		0
	28	1
	101		0
	29	1
	101		0
	101		0
	28	1
	25	1
	27	1
	24	1
	38		1
	93		0
	47		1
	47		1
	24	1
	34	1
	31	1
	57		1
	96		0
	96		0
	96		0
	96		0
	Figure 3B
	Days elapsed	cRT/TMZ	CANDI/cRT/TMZ
	46	1
	32	1
	32	1
	81	0
	81	0
	40	1
	39	1
	39	1
	37		1
	38		1
	81		0
	81		0
	81		0
	81		0
	81		0
	81		0
	81		0
	81		0

## Sheet: Fig. 5
	Figure 5
	Figure 5D
	Time (days)	CANDI Wafer			Control
		1	2	3	1	2	3
	0	4.67444	6.104	3.49568	7.6088	12.8756	10.5432
	1	2.86868	4.17284	4.82492	1.56452	2.7182	2.969
	2	0.23528	1.8404	1.53944	0.53624	4.29824	3.32012
	4	1.89056	1.43912	1.088	2.4674	0.00956	2.44232
	8	0.9626	1.088	2.5928	0	0	2.26676
	14	7.05704	2.01596		3.32012	0	5.15096
	Figure 5E
	Days	Number of IL12-eYFP positive cells per FOV
	0	0	2	1	3	4	3	3	4	2	2	2	1	1	3	2
	1	17	22	25	30	41	43	30	27	19	22	16	19	20	12	10
	2	32	52	59	72	70	60	65	72	77	56	77	63	44	46	34
	3	26	35	45	39	48	54	57	50	47	67	73	69	62	53	49
	4	19	22	39	42	46	40	45	44	43	44	40	31	27	29	30
	7	8	11	18	20	19	4	7	3	6	4	5	5	3	3	4

## Sheet: Fig. 6
	Figure 6
	Figure 6A
	Time	DC						Microglia						CD8						CD4						Treg						MF						CD45
		1	2	3	4	5	6	1	2	3	4	5	6	1	2	3	4	5	6	1	2	3	4	5	6	1	2	3	4	5	6	3.70579	6.43674	6.28769				58.0814	50.249	41.3941
	Day 0	0.299562	0.271978	0.0769042				0.363987	0.573723	0.635018				0.167268	0.500095	0.113119				0.250884	0.12347	0.0789993				0.0329285	0.0108036	0.0296247				21.4389	14.1607	13.5874	15.6347	12.9342	16.0494	82.3456	71.163	73.4366	71.1612	48.784	32.6388
	Day 6	0.95317	1.19522	0.314359	0.299928	0.662172	0.145061	0.14437	0.225893	0.932018	1.72635	0.843965	1.86031	0.826709	0.893855	1.30305	3.23013	3.57019	1.37886	0.385583	0.483741	0.937826	1.54088	1.36955	0.345442	0.00838223	0.0134372	0.0231562	0.0196708	0.0452745	0.0269876	2.5491	5.17962	1.0101	4.1958			0.918153	0.355556	0.109529	0.775862
	Day 90	0	0	0	0.171086			0.29252	0.501253	0.367309	0.4662			0.0164772	0.0826105	0	0.0249004			0.0323311	0	0.0422654	0.0249004			0	0	0	0
	Figure 6C
	CD8			CD4			CD45
	Day 0	Day 6	Day 90	Day 0	Day 6	Day 90	Day 0	Day 6	Day 90
	0.167268	0.826709	0.893855	0.250884	0.385583	0.0323311	58.0814	82.3456	0.918153
	0.500095	0.893855	0.0826105	0.12347	0.483741	0	50.249	71.163	0.355556
	0.113119	1.30305	0	0.0789993	0.937826	0.0422654	41.3941	73.4366	0.109529
		3.23013	0.0249004		1.54088	0.0249004		71.1612	0.775862
		3.57019			1.36955			48.784
		1.37886			0.345442			32.6388

## Sheet: Fig. 7
	Figure 7
	Figure 7B
		Untreated					CANDI 0.01 mg/mL					CANDI 0.1 mg/mL					CANDI 0.5 mg/mL
	4h	500.6	464.377	488.155	403.933	435.044	647.266	604.155	545.044	647.933	851.711	744.6	714.155	871.711	686.377	945.266	1192.82	889.044	1250.38	862.6	2085.93
	24h	455.044	1104.15	478.6	231.711	599.266	408.377	1218.82	871.266	531.266	745.266	1803.27	2288.38	1237.27	1811.71	1861.93	2811.71	2379.93	2907.71	2900.16	1436.15
	48h	451.266	636.822	888.822	601.044	678.155	501.711	1212.38	1051.04	619.933	719.711	618.6	2183.93	1857.93	645.711	799.933	640.377	2132.82	1887.93	1346.15	984.377
	72h	331.933	589.933	416.377	454.155	428.6	555.044	741.044	866.822	1049.71	784.822	1016.82	844.155	1110.82	1275.71	1050.15	1221.27	906.6	1417.49	1577.27	1108.82
	Figure 7C
		Untreated			CANDI450 0.01 mg/mL			CANDI450 0.1 mg/mL			CANDI450 0.5 mg/mL
		1	2	3	1	2	3	1	2	3	1	2	3
	HLA-DR	2.65267	1.674	3.06467	7.078	8.18167	9.48967	7.62267	9.50867	10.1687	8.80633	7.33167	10.1123
	CD86	0.855333	0.698333	1.531	1.69433	3.452	1.94633	3.556	3.92167	3.44767	5.166	5.29333	4.07433
